# Supplementary material for: Multicenter Observational Study on Metastatic Non-Small Cell Lung Cancer Harboring BRAF Mutations: Focus on Clinical Characteristics and Treatment Outcome of V600E and Non-V600E Subgroups
Source: Cancers (Basel). 2022 Apr 16;14(8):2019. doi: 10.3390/cancers14082019 (PMC9031288; doi:10.3390/cancers14082019)
Supplement: Supplementary file 1 [file cancers-14-02019-s001.zip]

Archive with 1 entries (1 files):
- cancers-1684318-supplementary.pdf
